# Supplementary material for: De novo assembly of a young Drosophila Y chromosome using single-molecule sequencing and chromatin conformation capture
Source: PLoS Biol. 2018 Jul 30;16(7):e2006348. doi: 10.1371/journal.pbio.2006348 (PMC6117089; doi:10.1371/journal.pbio.2006348)
Supplement: S11 Table — (XLSX) [file pbio.2006348.s030.xlsx]

## Sheet: Sheet1
RNA-seq data
Tissue	Accession number
Male head	SRR4416188
Male 3rd Instar larvae	SRR899847
Virgin male accessory gland	SRR364802
Virgin male whole body	SRR364798
Virgin male carcass	SRR364803
Virgin male testis	SRR364799
female spermatheca	SRR4416187
female head	SRR4416186
female 3rd instar larva	SRR899848
Virgin female ovary	SRR364801
Virgin female carcass	SRR364804
Virgin female whole body	SRR364800
Genomic data
Illumina Male paired end libraries	SRP149858*, SRR1738163
Illumina Female paired end libraries	SRR789683, SRR789669, SRR1738162
Male PacBio fastq	PRJNA474761*	SAMN09373280*	SRP149851*
male paired end HiC reads ( HpyCH4IV)	PRJNA474761*	SAMN09373281*	SRP149851*
female paired end HiC reads	PRJNA474761*	SAMN09373282*	SRP149851*
Genome assembly
D.miranda_PacBio2.0	PRJNA474939*	SAMN09375764*
* These data were newly collected and submitted to NCBI
