# Supplementary material for: De novo assembly of a young Drosophila Y chromosome using single-molecule sequencing and chromatin conformation capture
Source: PLoS Biol. 2018 Jul 30;16(7):e2006348. doi: 10.1371/journal.pbio.2006348 (PMC6117089; doi:10.1371/journal.pbio.2006348)
Supplement: S1 Data — (XLSX) [file pbio.2006348.s031.xlsx]

## Sheet: Figure S12c
Figure S12C
Repeat category	No. of bases masked by TandemRepeatFinder (in kb)
21	1591.92
99	748.978
84	373.163
191	91.567
916	59.97
36	59.44
559	56.889
319	53.466
649	40.521
39	40.238
127	38.649
138	31.791
92	27.2
871	17.588
111	15.92
464	10.4
228	9.991
132	9.53
107	9.268
729	8.972
195	6.545
107	6.507
192	6.066
78	5.896
48	4.835
93	4.131
261	3.479
117	3.462
106	3.035
159	3.026
92	2.45
146	2.195
66	2.035
93	1.776
67	1.432
126	1.369
78	1.164
66	1.085

## Sheet: Figure S12d
Figure S12D
Repeat category	No. of bases masked by RepeatMasker (in bp)
191 bp	475614
21 bp	2841599
36 bp	106877
319 bp	250306
559 bp	147052
84 bp	2584628
916 bp	67252
99 bp	1186125

## Sheet: Figure S13
Figure S13	Median Log2(H3K9me3 enrichment)			P-value Wilcoxon test
Chromosome	Euchromatic/Other	tandem 21bp/99bp repeat	Other pericentromeric	Euchromatic/Other vs. tandem 21bp/99bp repeat	Euchromatic/Other vs. other pericentromeric	Other pericentromeric vs. tandem 21bp/99bp repeat
XR	-1.14094	1.21758	1.7077	< 2.2e-16	< 2.2e-16	0.0002559
ch4	-1.33926	0.864948	1.68369	< 2.2e-16	< 2.2e-16	1.116e-13
neo-X	-1.31805	1.14276	1.65032	< 2.2e-16	< 2.2e-16	1.93e-06
ch2	-1.36655	0.90408	1.47578	< 2.2e-16	< 2.2e-16	4.55e-10
dot	-0.0809173	1.0814	1.57824	2.009e-14	4.35e-15	3.759e-06
neoY	-0.143879	1.04627	1.52616	< 2.2e-16	< 2.2e-16	2.959e-13
Significance:	*	< 1e-2
	**	< 1e-5
	***	< 1e-10

## Sheet: Figure S16
Figure S16
repeat	# bases masked
	Muller-A	Muller-B	Muller-C	Muller-AD	Muller-E	Muller-F	neoY	pericentromere	total
5S	494	6563	187	0	60055	0	0	0	67299
BEL	209911	411060	548131	2649252	265814	46541	6252616	3549620	10857062
CR1	197476	474143	446914	2209573	309451	91635	2425635	2881734	6430645
Copia	22503	126312	13824	135799	116618	51606	1112990	383331	1640861
DNA	5250	7939	3735	23077	10999	2411	34905	23483	91562
Gypsy	778619	1150408	797097	2647255	1107417	446813	14775219	5278515	22817174
Helitron	801692	584093	743882	2661807	484403	162824	16045452	2543809	24028442
Hopers2	5162	96	3865	992	331	0	5113	4211	15667
I	34079	25937	28443	189067	24356	5894	115470	193338	433820
Jockey	12542	9096	6351	149	37033	31969	62390	19390	216690
Kiri	9769	10291	16033	66296	7696	2561	99708	76915	218305
LOA	273425	356126	430745	2058962	256256	65934	2455610	2468683	6162437
LSU	164	158	219	0	470	0	2738	0	6406
Mariner	21610	16129	7574	44483	16553	6742	63047	38705	179491
Nobel	29248	33363	39069	260967	19754	3783	498445	332123	907991
P	18460	7606	14588	33988	6604	1270	155403	19387	241773
Polinton	914	0	7425	6577	300	0	64613	8962	80919
R1	424081	503605	506705	2570523	357616	96590	4472017	3148902	9848815
TRAM	22562	67025	85683	360339	32084	7271	2504949	473969	3233437
TRIM	12209	12047	12896	79779	10223	3815	106466	89695	245706
Transib3	2628	2688	2305	24007	2950	100	5634	27122	40564
WORF	56165	152246	168221	688547	81920	24133	1102921	942844	2361561
hAT	6375	7168	3505	7648	5364	2753	42980	9094	77192
unclassified	1959875	1875196	1564626	3103649	2128004	60775	3322678	703157	15253471

## Sheet: Figure S17c
Fig S 17C
Y_ancestral median Log2(H3K9me3 enrichment)	1.60143
F_euchromatic median Log2(H3K9me3 enrichment)	-0.0809173
P-value Wilcoxon test	1.761e-13

## Sheet: Figure S17d
Figure S17d
Expression in TPM ( Transcripts Per Kilobase Million)
Gene	F_whole	F_head	F_carcass	F_3ins_larva	F_spermatheca	F_ovary	M_whole	M_head	M_carcass	M_3ins_larva	M_accgland	M_testis
ARY	3.65831	0.497927	0	0.549712	0.49488	6.6749	70.9839	0.654853	1.66083	1.0393	19.9238	351.304
ORY	3.43358	1.0313	0.49144	2.05099	0.487681	4.88334	37.8047	0.849057	0.900052	2.63685	9.12619	148.685
kl-2	0.134632	0.56227	0.0868167	0.0901527	0	0.0377497	1.33764	0.241342	0	0.0694069	0	3.62705
kl-3	0.11989	0	0.0299844	0.0507982	0.0608235	0.211438	9.97349	0	0.0426207	0.219492	1.50501	35.9402
Ppr-y	0.162186	0	0	0.388573	0	0.298135	19.2945	0	0.267806	0.899245	5.43002	96.9961
